# Supplementary material for: Correction to ‘SSX2 is a novel DNA-binding protein that antagonizes polycomb group body formation and gene repression’
Source: Nucleic Acids Res. 2026 Mar 14;54(5):gkag242. doi: 10.1093/nar/gkag242 (PMC12988322; doi:10.1093/nar/gkag242)
Supplement: gkag242_Supplemental_Files [file gkag242_supplemental_files.zip]

Archive with 2 entries (2 files):
- Supplementary File 1.jpg
- Supplementary File 2.pdf
